# Supplementary material for: Polyphenols and Polysaccharides from Morus alba L. Fruit Attenuate High-Fat Diet-Induced Metabolic Syndrome Modifying the Gut Microbiota and Metabolite Profile
Source: Foods. 2022 Jun 20;11(12):1818. doi: 10.3390/foods11121818 (PMC9223293; doi:10.3390/foods11121818)
Supplement: Supplementary file 1 [file foods-11-01818-s001.zip]

Archive with 1 entries (1 files):
- foods-1738743-supplementary.pdf
